# Supplementary material for: Associations Between Halitosis and Craniofacial Morphology, Salivary Biochemical Parameters, and Mouth Breathing in Adult Patients with Malocclusion: A Cross-Sectional Study
Source: J Clin Med. 2025 Nov 22;14(23):8293. doi: 10.3390/jcm14238293 (PMC12692599; doi:10.3390/jcm14238293)
Supplement: Supplementary file 1 [file jcm-14-08293-s001.zip]

Archive with 9 entries (6 files):
- Supplemental materials Revise/
- Supplemental materials Revise/.DS_Store
- Supplemental materials Revise/Figure S1, Table S1,S2.pptx
- Supplemental materials Revise/File S1.xlsx
- __MACOSX/
- __MACOSX/Supplemental materials Revise/
- __MACOSX/Supplemental materials Revise/._.DS_Store
- __MACOSX/Supplemental materials Revise/._Figure S1, Table S1,S2.pptx
- __MACOSX/Supplemental materials Revise/._File S1.xlsx
