# Supplementary material for: Associations Between Halitosis and Craniofacial Morphology, Salivary Biochemical Parameters, and Mouth Breathing in Adult Patients with Malocclusion: A Cross-Sectional Study
Source: J Clin Med. 2025 Nov 22;14(23):8293. doi: 10.3390/jcm14238293 (PMC12692599; doi:10.3390/jcm14238293)
Supplement: Supplementary file 1 [file jcm-14-08293-s001.zip › Supplemental materials Revise/File S1.xlsx]

## Sheet: all the data
ID	Group Classification(1: halitosis(+),2: halitosis(-))	sex(man:1,woman:2)	total VSC (ppb)	Facial angle (°)	Y-axis (°)	Gonial angle (°)	Ramus plane to SN (°)	ANB (°)	Occlusal plane to SN (°)	Interincisal angle (°)	FMA (°)	Overjet(mm)	Overbite(mm)	Stimulated salivary flow rate (mL)	Salivary leukocytes	Salivary protein	Ammonia
121	1	2	2749	87.5	63.1	119.3	126.8	3.5	16.3	103.3	25	6	3	5.2	74	35	24
79	1	2	1605	89.3	59.5	119.3	127.4	8.6	11.5	104	20.8	8.5	3.8	9.4	86	51	18
67	1	1	1511	82.3	69.3	127.9	125.5	3.3	13.4	102	30.6	4	2	9.2	52	47	26
112	1	2	1205	94.1	55.7	108.2	125.6	0	8.4	91.2	10.9	8	2.3	6.9	51	43	70
135	1	2	1167	92.2	57.3	120.9	124.1	4.6	19.5	117.4	21	3	3.4	3.9	82	29	13
142	1	2	1166	80.2	70.6	132.5	124.1	4.3	32.9	130.6	42.2	3.7	1.3	2.4	74	52	67
118	1	2	1129	89.2	60.9	119.1	124.7	-0.2	14	105.8	25.5	4.4	2.4	6.7	7	47	19
175	1	2	1052	85.9	64.9	136	122.8	6.2	18.6	99	36.4	3.5	-3	6.2	63	23	27
90	1	2	1049	82.2	66.4	116.2	126.7	6.8	28.4	151.2	26.4	4	4	6.7	16	31	21
25	1	1	1045	91.7	60	129.5	124.5	-1.7	22	116.9	25.8	-1	0	11.4	70	85	81
106	1	2	909	86.3	64.3	136.5	130	0.4	18	113.3	30.6	5	1.5	5.9	54	36	34
191	1	2	889	91.8	60.7	118.5	123.2	1.3	15.1	113.2	24.3	2.8	2	6.5	61	42	35
18	1	1	811	99	51.5	121.7	129.7	-7.2	8.4	149.5	13.4	1.5	2	2.8	65	33	20
166	1	2	806	85.8	66	133.5	128.1	5.9	22.1	119.8	35.7	3.2	0	1.9	69	47	31
2	1	1	802	87.4	60.6	122.8	130.2	4.7	15.9	117.3	20.8	3.8	2.7	7	79	63	57
128	1	2	772	86.1	67.4	133.5	132.3	4	23.3	112.2	35.3	2.5	-4.4	6.9	71	31	36
68	1	1	731	86.1	67.4	123.1	131.4	-0.7	22.9	123	35.2	1	-1	5	77	36	59
30	1	1	704	90.5	58.5	115.9	130.1	2.2	15.1	120.5	16.1	3.9	3.6	6.6	94	56	40
164	1	2	704	87.5	65.2	123.5	118.7	3.1	15.1	100.7	30.4	4.7	-0.5	9.8	76	58	49
209	1	2	603	89.6	62.6	137.8	127.9	0.9	14.6	107.5	31.7	-1	-1.8	9	57	53	49
6	1	1	575	83.1	66.2	122.7	130.2	5.2	20.1	125.3	28.5	6	6	7.1	32	83	23
93	1	2	552	80.8	69.7	131.7	122.4	6.7	18.7	95.3	41	11.5	4	8.2	70	78	60
194	1	2	550	88.8	62.9	119	134.4	2.9	16.6	120.3	20.9	3.6	2.5	6.5	56	61	55
36	1	1	519	89.2	63.1	126.1	129.5	6	17.5	126.1	28.1	2.7	4.2	3.8	51	53	66
119	1	2	494	82.9	66.9	119.4	126.8	5.4	17.1	100.3	30.3	9.3	6.5	7.1	81	55	48
97	1	2	490	82.4	64.6	131.3	121.4	5.8	23.1	102.5	36.3	0	0	4.3	38	41	40
4	1	1	479	92.7	59.4	125.3	120.9	-1.7	1	121	20.1	-3	-4	4.8	82	50	72
91	1	2	478	83.4	64.2	128.8	126.3	7.5	17.7	99.9	31.7	7	3	7.4	12	7	29
58	1	1	477	76	77.3	134.9	123.8	7.5	24.4	85	42.4	4	-9.5	4.8	91	88	45
189	1	2	467	94	58.9	132.8	122	-3.8	13.3	143.3	29.1	14	0	3.1	88	48	33
13	1	1	460	87.9	64.2	123.5	120.2	5.6	6	114.5	27.2	0	0	3.5	91	62	56
195	1	2	460	86.6	65.5	139.3	125.5	1.7	19.3	136.3	38.2	0.5	0.3	7	75	69	73
45	1	1	439	83.5	67.4	122.8	125.3	4.8	15.1	113.4	28	7.5	6	7.7	75	47	3
208	1	2	400	82.3	68.1	130.4	130	3.1	18.4	112.2	33.9	5.7	1.8	7.6	86	48	22
122	1	2	390	91.5	59	124.2	133.2	0.7	13.5	111.6	23.8	1	0.5	3.5	74	42	40
140	1	2	386	79	72.5	127.7	124.8	7.1	27.2	116.1	39.1	7.5	5	5.7	76	45	44
46	1	1	381	92.1	57	127	123.8	4.5	19	142.8	23.1	2.6	3.5	4.2	11	26	37
179	1	2	377	87.1	64.5	136.8	118.8	-0.8	16.5	143	35.8	-3	5	3.2	46	27	6
1	1	1	374	94.9	56.3	122.2	127.9	-3.2	7.5	125.3	20	-2.7	2.5	7.9	94	49	49
54	1	1	372	92.1	58	126.5	119.5	-5.5	6.8	118.2	22.4	-3.5	1.7	4.3	53	36	73
160	1	2	372	84.4	66.3	141	125	7.5	27.7	115.5	45.7	10	-2	2.5	68	43	48
216	1	2	363	86.9	63.5	122.2	121.6	1.8	11.9	90.8	28.5	3	1	9.9	95	59	46
43	1	1	348	90	61.3	127.6	118.4	-2.6	10.6	112.5	26.3	-1	-1.5	5.6	87	49	45
147	1	2	318	83.7	67.8	140	122.8	6.6	14.2	108.7	39.3	-3	10	5.3	46	55	27
144	1	2	309	91.6	59.3	125.9	124.2	3.3	18.4	114.9	23.4	1.8	2	5.3	96	80	70
207	1	2	309	89.5	62	137.5	119.7	0.4	15.6	117.4	36.5	-1	2	5.8	75	85	73
101	1	2	300	88.4	63.9	131.3	127.2	-4.2	12.1	120.5	27.9	-1.5	1.2	6.8	44	29	52
192	1	2	285	86	66.5	128	123.2	1.9	16.3	119.7	33.4	2.7	2	6.7	77	38	54
185	1	2	280	84.2	68.4	132.9	118.2	4.1	13.7	116.1	36	5.2	1.5	6.5	60	39	86
8	1	1	275	83.6	64.5	118.7	132	4.3	22.9	120.3	25.3	2	2	12	61	42	61
104	1	2	253	80.7	68.7	113.7	122	7.1	16.1	102.5	26.6	6.1	4	6.4	85	50	56
146	1	2	249	89.6	62.6	116.1	110.6	-4.3	7.3	135.6	22.9	1.2	1	7.2	85	38	36
148	1	2	247	91.2	62.1	127.1	130.6	1	9.5	104.8	24.9	1	0.5	4.1	68	63	62
150	1	2	246	84.1	62.8	116.8	135.4	5.9	23.8	117.7	22.7	6.2	3.5	6.6	69	40	59
29	1	1	242	91.8	61.5	124.3	122	-1.9	13.8	117.3	26	0.5	0.2	6.4	41	32	24
170	1	2	239	77.3	72.2	125.9	122.3	4.4	26.4	107.4	37.9	8.8	-1.5	7.5	60	50	52
229	1	2	236	86.7	61.6	116.8	127	6.7	19.7	119.5	24.8	4	1	5.6	41	31	29
77	1	2	234	85.3	65.4	130.5	119.9	4.8	17.4	119.8	31.1	4	2.5	5.4	32	42	47
177	1	2	234	89	63.6	119.7	123.8	-0.2	10.2	90.1	23.5	5	1.5	2.6	80	75	44
181	1	2	232	87.6	61.2	117.7	132.7	4.9	24.2	164.7	23.8	3.3	7	6.8	90	80	42
202	1	2	232	82.6	67.6	105.5	125.6	8.6	20	141.3	22.4	4	3	6.2	46	31	48
34	1	1	227	91	61	120.8	131.7	-1.4	13.3	130	19.3	1	1	4.2	58	31	73
84	1	2	200	84.8	67.3	131.1	124.7	3.8	28.6	129.4	38.8	1.6	1.1	8.4	68	44	34
215	1	2	200	88.9	60.2	131.1	124.1	-6.9	4.5	108	26.3	0	0	5.8	52	21	36
218	1	2	197	84.9	65.6	114.9	116.4	5.8	18.7	108.4	29.7	4	2.5	6	87	48	45
115	1	2	191	85.3	65.3	120.1	120.6	-6.8	9	117.5	26.1	0	0	7.5	18	39	26
222	1	2	188	77.5	74.7	118.5	128.7	3.9	32.5	133.2	40.2	6.3	-2	3.7	90	76	86
153	1	2	183	88.8	59.3	127.4	125.3	4.6	17.3	110.9	24.6	7	3.5	8.5	60	72	62
214	1	2	183	98.5	56.1	131.8	129.1	-1.7	22.2	135.1	24.2	2.5	2.7	7.2	45	26	55
20	1	1	180	85	68.3	126.1	122.6	0.7	19.6	111.5	35.7	-3	0	4.8	45	28	58
70	1	1	179	83.2	69.5	127.1	117	2	25.7	120.4	35.8	-0.5	1	9.2	87	45	55
203	1	2	179	80.8	71.7	126.1	131.3	6.3	14.7	100.5	36.1	18	3.8	1.9	87	47	13
44	1	1	175	82.7	66.5	116.3	126	7.5	15.1	108.4	25.5	7.7	5.6	2.2	76	71	64
14	1	1	165	81.1	71.9	127.7	119.1	4.8	24.1	105.6	41.2	-0.5	-0.5	2.7	91	71	53
24	1	1	163	90.8	60.1	122	120.8	1.5	20	116	24.5	2	1	5.8	71	33	34
28	1	1	157	91.1	61.8	114	129.2	-4.5	12.7	135.2	21.3	-1.8	5.2	2.1	80	54	61
39	1	1	156	88.9	62	128	114.5	2.3	16.7	113.6	30.1	-5	3	7.2	36	43	30
59	1	1	156	89.3	60.2	109	119.9	-5.8	18.3	118.8	17.4	2	2.8	9.3	6	43	51
113	1	2	151	88.3	62.5	118.6	126.8	-0.7	15.5	138.1	23.4	4.5	6	4.3	82	41	21
201	2	2	149	95.6	57.5	119.1	123.8	-1.5	13.3	143	22	1.6	1.1	6.7	51	16	23
5	2	1	143	84.8	62.5	117.7	124.4	4.1	7.9	109.8	18.2	10.8	5.5	3.1	37	18	46
99	2	2	142	89.8	61.3	115	117.2	-1.2	14.7	103	22.9	-0.5	-4	6	3	41	42
162	2	2	140	80	69.8	130.3	120.5	7.6	27	103.5	42.8	7	-2	7.9	74	53	38
62	2	1	139	92.2	58.3	129.5	126.4	-2	11.7	142.3	24.6	-2.2	5.5	4.5	77	41	52
78	2	2	139	83.6	64.6	118	127.3	5	19.2	125.5	24.1	7	4.3	9.6	72	38	48
133	2	2	138	84.2	67.2	123.3	126.4	6.8	21.9	109.1	29.7	5	3	3.3	65	56	30
69	2	1	137	83.8	69.7	132.4	122	3.6	18.7	113.7	37.4	3	-2	6.2	21	43	50
193	2	2	135	92.1	61.6	143.1	96	-3.8	11.7	120.1	41.7	2.5	0.5	6.3	76	73	44
220	2	2	135	85.6	63.6	125	122.5	3.9	9.9	109	24.4	8.4	4	13.1	30	55	36
52	2	1	130	93.2	59.9	129.1	120.9	-2.9	22.2	115.9	29.8	-8.4	2.4	5.4	75	90	71
152	2	2	126	84.3	67.5	135.5	118.4	6.3	19.8	116.4	39.3	8.5	2.5	10.5	61	39	44
33	2	1	123	92.9	59.6	122.8	131.3	-4.8	16.9	125.3	24.7	-3	2	2.3	47	24	20
83	2	2	120	91.4	63.9	135.6	128.3	-6.7	14.5	141.5	31	-4.1	1.5	6.8	54	44	60
233	2	2	118	95.1	54.9	131.5	124.9	-4.7	8	114.3	23.2	-2	1	5.2	61	31	37
221	2	2	117	91.2	59.6	114.2	125.6	2.2	13.5	101.2	20.9	2.7	1.5	2.7	88	52	52
141	2	2	113	88.9	62.4	111.5	132.5	4	19.7	125.2	18.4	6.5	4.5	5.3	18	70	32
53	2	1	111	92.2	60.9	124.5	121	-5.9	10	131.5	23	-4	4	8	96	52	62
206	2	2	110	89.8	61.7	127.2	126.6	0.6	15.9	120.4	29.3	1	0.5	3.1	64	34	10
42	2	1	103	98.9	54.9	129.7	119.8	-8.5	6.9	142.6	22.5	-7	5.2	5.1	67	71	67
169	2	2	98	88.6	59.9	129	128.8	-6.4	11.1	128	24.1	-1	1	5.3	52	23	1
158	2	2	97	86.3	62.6	121.5	134.1	5.6	14.6	109.5	21.3	4	4.5	5.4	64	21	14
228	2	2	96	84.1	65	124.8	130.9	2.6	22.3	129.1	27	2.4	2.2	6.8	85	39	37
81	2	2	95	87	63	124.1	141.2	5.4	31.7	125	29.7	1.9	-2.8	6.4	46	35	44
73	2	1	94	89.2	63.4	132.9	124.4	-0.8	17	113.4	29	-10	-2	4.7	47	35	58
176	2	2	93	92.6	58.3	123.4	122.7	-1.2	14.8	113.4	23.8	-4	2	6.9	38	19	16
117	2	2	92	87	65.4	135.8	129.3	-2	27	129.3	38.4	0	0	8.9	87	52	43
21	2	1	85	94.9	58.9	108.3	121.8	-1.5	10.4	127.2	14.3	1.7	1.3	5.9	68	41	38
7	2	1	83	88.2	63.5	120.1	130.2	2.5	17.8	117.8	22.8	4.7	2.1	3.9	93	64	31
178	2	2	83	87.5	65.5	129	126.7	3	17.6	133.9	32.9	1	0	9.2	44	42	67
111	2	2	77	84.3	67	120.7	123.1	7.8	16.9	110.2	34.4	5	-2	8.8	41	48	43
26	2	1	76	83.4	69.7	114.9	127.8	7	18.2	124.1	29	6.5	5	3.7	84	37	33
173	2	2	75	92.8	56.6	122.6	124.1	-4	4.9	111.3	23.8	1.5	0.5	7.4	12	20	17
219	2	2	75	78.9	70.8	129.8	122.9	8.4	22.3	106.9	42.8	5	4	2.8	71	79	24
55	2	1	71	81.5	69.7	129	132.7	6	21.3	103.7	34.6	3.5	2	7.7	83	53	58
180	2	2	69	79.6	70.4	123.2	127.2	6.1	18.6	117.1	35.9	6	3.6	3.7	91	52	32
11	2	1	68	93.4	58.1	128.9	129.4	-9.7	7.5	109.7	23.8	-2	1	6.2	84	62	47
183	2	2	68	89	60.8	127.7	127.9	-0.7	24.1	122.5	29.3	0	0	6.9	64	25	34
86	2	2	66	82.7	66.1	126.2	128.9	9	24.4	115.4	36.5	6.3	0	6.8	79	38	43
211	2	2	66	86.5	61.9	126.5	130.3	6.2	17.3	125.2	24.3	5.5	4.4	8.6	62	29	28
205	2	2	64	91.5	62.4	141.8	127.6	0.5	20.8	113.2	36.7	6	-8	4.8	84	45	33
224	2	2	61	86.8	62	132.7	129.6	0	22.6	117	28.2	4	2.5	1.9	47	52	42
22	2	1	59	89.2	63	137.9	122.7	2.3	23.3	130.6	33.3	2	2	7.8	67	41	36
31	2	1	59	82.8	66.6	128.4	127.6	5.8	16.8	119.9	27.4	3	2	7.4	39	58	47
3	2	1	56	77.1	71.7	114.5	131.7	7.6	20	131.7	27.7	6.9	4.9	4.3	29	62	50
15	2	1	56	90.4	61	127.3	130.9	-0.6	13.5	124.5	23.8	1	1	6.1	75	23	28
187	2	2	56	83.3	71.2	134.6	124.8	2.6	21.4	136.1	41.3	0	0	3.6	84	40	50
237	2	2	56	83.8	66.3	126.2	130.9	3.5	20.8	109	31.1	-1	2	8.1	32	42	43
230	2	2	55	89.6	62.3	127.9	118.9	4.9	13.4	109.6	31.8	3.5	0	6.6	70	58	78
80	2	2	52	89	62.6	100.9	131.1	0.3	14.2	105.4	15.4	6	2	1	77	34	16
163	2	2	52	87.5	64.4	118	132.2	2	16.1	120.6	22.9	4.9	1.7	3	55	31	24
235	2	2	52	91.3	63.6	125.4	121.2	-1.6	19.5	122.3	31.1	-4	3.1	6.4	0	3	12
130	2	2	51	84.7	67.9	129	129.9	3.7	18.3	110.1	33.1	3.5	2	4.2	62	43	29
107	2	2	50	85.5	62.3	114.8	130.7	3.8	20.4	102.4	23.1	4.4	1.4	6.1	11	32	35
172	2	2	44	94	56.4	127.5	128.6	-3.5	12.1	124.8	22.3	2.5	0.5	11.1	65	37	11
196	2	2	42	89.6	63.5	121	124	4.6	13.7	120.4	31.4	2	1	5.8	73	43	54
60	2	1	41	91.8	61	125.1	127.1	-1.7	20.5	116	23.1	-3	0.2	5.7	83	36	58
75	2	1	38	85.6	63.4	134.6	127.2	-2.6	18.3	139.7	30.7	-1	4	7.7	32	42	57
95	2	2	38	89.8	59.1	128.1	117.6	-3.6	15.5	154.9	28.2	-4.8	10	6.8	86	36	34
98	2	2	38	82.6	67.7	116.9	121.8	2.9	16.3	106.5	31.3	0	-6	5.7	23	77	73
125	2	2	38	88.8	56.4	116.9	128.7	3.5	12.7	136.6	17.1	2.9	3.4	4.5	21	23	10
109	2	2	36	87.3	61.5	130.2	124.2	-2.8	18.4	141.1	30.3	-1	1	11.8	10	47	60
127	2	2	36	78.5	71.6	121.7	125.1	5.2	20.6	115.7	36.7	9.1	3.1	2	94	67	46
236	2	2	35	94.9	57.5	119.4	118.6	-2.1	10.8	115	22.8	0	0	6.2	48	30	41
41	2	1	34	92	62.4	124.9	128.5	-6	19.8	142.9	27.7	-7	3	7.3	84	64	68
48	2	1	34	93.6	58.6	131	126.2	-1.9	12.8	121.5	25.7	-8.9	10	5.4	70	46	32
72	2	1	33	90.9	61.1	112.9	136.2	1.1	8.7	128.1	15.1	5	0	6.4	60	34	47
154	2	2	33	80.1	71.6	125	128.2	5.9	25.8	107.2	37.8	7	2	6.4	40	64	38
134	2	2	32	84	67.1	122.9	132.8	4.9	19.3	105.4	29.1	4.5	2	8.3	61	58	36
136	2	2	31	93.9	57.4	133.5	126	-4.2	23.6	134.1	29.6	1	1	7	79	51	20
156	2	2	31	87.6	61.3	120.5	124.2	3.6	14.8	100.1	25.5	7.8	-1	2.8	41	44	42
16	2	1	30	91.3	61	120.7	131.8	-3.2	13.4	127.4	22.4	-3.5	0	5.6	56	28	22
85	2	2	29	90.4	62.1	141.3	125.2	-4.8	17.9	130.1	34	-0.8	0	7.8	12	41	13
105	2	2	29	86	67.4	132	118.4	-2	17.3	111.4	36.6	-2	-3	8.2	7	25	39
174	2	2	29	81.3	69.8	124.3	126.4	7.7	22.3	109.5	35.9	9.5	6	6.8	77	45	24
27	2	1	27	89.1	61.1	125	131.8	-2.1	17.8	133.2	22.7	-1	1	4.9	71	30	13
89	2	2	27	90.4	61.9	127.4	129.9	-0.1	16.7	106.9	25.1	-2	1	5.8	40	56	57
110	2	2	26	82.8	70.5	128	126	2.8	22.8	132.5	34.7	0.5	0.5	7.8	3	52	29
155	2	2	25	91.7	58.8	117.5	126.2	5.4	28.2	134.4	21.9	5	4	7.5	89	87	40
167	2	2	25	82.2	69.4	121	122	5.8	22	113.2	33.4	6	-1	7.3	47	39	74
212	2	2	25	87.1	62.5	121.1	130.9	3	22.1	120	25.8	2.9	2	6.9	42	41	28
114	2	2	24	89.2	61.6	113	118.6	0.7	16.6	131.9	25.8	5	1	5.5	74	57	36
227	2	2	24	76.1	76.8	135.7	120.5	8	18.4	107.3	48.9	8.4	-1	6.9	74	49	25
100	2	2	22	88.5	64.1	125.7	121	1.7	10.2	114.6	28.7	1.4	1.4	5	70	50	28
88	2	2	21	84.6	65.1	124	133.8	0.2	17.3	105.9	26.7	2	1	8	79	57	21
199	2	2	21	87.8	65.2	133.3	125.1	0.1	17.1	116.1	33.4	0	0.7	5.3	86	49	22
200	2	2	21	93.2	57	136.7	135.3	-4.8	21.1	133.1	28.7	-1.4	3.5	8	49	16	26
19	2	1	20	92.5	61.4	132.5	118.2	-9.5	16.2	131.5	30.6	-6	0	9	64	81	81
102	2	2	19	91.4	54.3	113.8	126.2	1	9.7	108.5	13.1	5.4	3	6.2	59	52	46
161	2	2	19	82.2	70.2	135.8	116.1	4.4	15.8	109.8	43.9	4.5	3.2	6.4	92	80	52
51	2	1	18	85.6	63.7	124.3	134.9	3.4	17.7	120.5	30.9	1.1	0	6.2	76	49	55
65	2	1	18	98.2	54.3	126.6	132.1	-8	6.3	137.9	19.2	-6	4.5	7.5	54	65	51
32	2	1	17	94.9	60	140.1	120	-3.8	24.3	125.9	34.2	-4	-6.5	6.8	58	53	48
61	2	1	17	82.7	68.7	128.5	121.4	0.4	21.6	103.6	36.3	0.5	-1	6.7	51	45	46
82	2	2	17	90.8	60.5	122	128.5	-0.6	19.8	133	26	1.5	1.5	6.2	55	42	53
145	2	2	17	91.4	58.6	116.5	125.8	-3	12.5	136.4	16.2	-2.4	4	7.5	36	19	0
49	2	1	16	92.7	55.5	111.8	131	4.2	10.2	132.4	11.8	0	5	4.3	71	31	38
217	2	2	16	93.8	57	131.1	130.5	-1.6	16.7	124.3	25.2	-2	1	5.8	65	24	18
223	2	2	16	85.9	64	134.5	123.9	3.1	28.6	125.3	35.9	2	2	7.5	62	34	39
116	2	2	15	77.9	73.3	122	128.3	8.4	29.5	105.2	39.9	-2	1.5	2.7	81	63	51
124	2	2	15	88	58.7	125.2	127.2	3.3	18.9	127.8	25.4	4	2.8	5.7	41	46	36
103	2	2	14	87.8	63.9	137.5	128.5	1.8	25	118.1	36.4	0	-0.4	4.8	79	63	44
213	2	2	14	82.7	68.7	128.5	121.4	0.4	21.6	103.6	36.3	4	5.5	5.7	79	63	54
57	2	1	13	87.7	60	109.6	137.3	0.1	17.8	128.9	11.8	1.5	2	5.4	64	43	82
157	2	2	13	80.6	70.2	114.5	120.4	13.1	28.2	131.9	36.8	2.5	5	8.3	69	43	9
126	2	2	12	81.8	66.4	122.4	131.9	5.6	20	118.2	29.3	7.1	-1.8	7.9	73	39	54
10	2	1	11	87.1	63.3	134.5	120	-2.3	22.1	129.3	32.7	-1	-3	7.3	68	52	60
120	2	2	11	82	69.6	127.9	126.7	6	21.6	94.4	37.1	4.3	2.3	5.9	67	33	39
17	2	1	10	90.1	58.4	135.6	127.6	-6.9	12	122.3	27.5	0	0	0.8	67	47	30
198	2	2	10	90.7	57.9	117.5	129.9	3.6	14.2	107	19.4	7.5	4.5	5.2	81	42	6
238	2	2	10	90	60.9	126.5	129.7	1.3	17.6	125.4	27.4	4	2.5	6.2	60	58	13
123	2	2	9	81.3	71.5	127.6	124.4	5.8	19.8	108.2	39.7	6.5	3.5	4.3	74	47	67
131	2	2	9	84.3	63.8	108.7	128.5	3.2	23.3	121.3	25.4	3.8	3.7	6	84	32	28
9	2	1	8	85.7	66.2	117.6	126.7	5.6	20.8	133.2	28.9	3.5	2	5.2	43	31	19
96	2	2	8	82.3	67	125.1	124	6	25.6	139.6	34.6	3	2.8	9.9	73	55	50
108	2	2	8	79.5	73.3	119.1	130.7	8.6	23.1	112.7	34	4	1.7	5.3	99	74	47
168	2	2	8	80.3	73.2	141.8	122.7	6.4	34.6	114.1	47.7	4.5	-2	7.5	89	81	39
186	2	2	8	91.5	61.5	127.4	115.8	-5.1	10.7	147.6	30.7	2	1.6	5.5	42	12	16
23	2	1	7	85.8	67.6	124.6	132.4	-0.7	21.7	126.9	28.1	0	-1	3.7	67	44	37
47	2	1	6	93.3	60.3	126.5	128.4	-1.6	20.6	137.5	24.9	1	2	5.9	49	22	30
129	2	2	6	86.6	63.8	114.1	125.6	2.7	20.2	103	24.1	3.8	2.8	8	91	82	53
149	2	2	6	77.8	74	120.9	126.6	1.2	28.1	144.7	37.5	-1	1	1.9	81	50	26
182	2	2	6	87.7	63.4	126.7	130	2.6	23.4	118.2	31.7	1.7	1.5	9.7	52	30	22
226	2	2	6	94.8	56.5	120.5	126.9	2.3	12.8	126.6	19.6	4.2	2	5.7	57	29	47
63	2	1	5	94.8	56.2	126.7	126.3	0	9.8	120.8	18.5	2	0.5	2.6	2	22	40
87	2	2	5	85.4	64.7	126.2	123.6	3.4	16.5	118.4	29.4	5	1	6.4	11	40	31
137	2	2	5	80.1	69.1	124.5	131	5.2	21.1	102.9	32.3	4.5	2	11.7	64	33	7
138	2	2	5	86.6	63.4	123.6	128.9	5.4	19.4	112.7	25.6	4.8	2.4	6.3	75	22	43
210	2	2	5	92.7	60	126.5	117.9	-5.4	12.8	127.3	31.1	-1	1.5	4.2	86	43	0
38	2	1	4	87.7	66.5	128	128.6	-0.7	20.9	150.3	35.7	3	-0.6	7.4	41	21	18
92	2	2	4	98.9	55.1	133.8	124.5	-4.8	18.8	145.1	23.9	0.8	0.8	6.6	64	27	22
139	2	2	4	85.1	69.5	124.7	125.9	3.1	27.8	130.2	36.9	2	2	2.1	47	27	23
165	2	2	4	93.4	58.6	131.9	122.6	-2.8	13.7	133.3	29	-2	3.9	3.3	85	55	41
12	2	1	3	85.9	68.4	136.1	122.3	-3.3	18.5	136.6	36.6	-2	3	5.2	53	73	31
71	2	1	3	88.1	63	131.8	129.1	-2.3	13.2	118.4	29	0.5	0	5.2	11	43	27
190	2	2	3	87.8	66.4	146.7	130.8	1.2	18.8	127.4	41.7	1.8	0.3	6	62	33	35
197	2	2	3	85.9	66.5	126.4	121.9	0.8	16.2	120.9	33.3	-2	2.4	2	16	49	22
225	2	2	3	90.5	57.4	110.8	139.2	3.3	12.7	107.7	13.5	5.5	6.5	6.1	95	71	56
35	2	1	2	86.8	61.7	135.1	122.2	4.5	13.2	112.6	30.1	7.6	4.7	6.7	67	44	41
40	2	1	2	83.8	71.6	138	124.1	1.2	28.2	118.8	43.8	-4	0	3.3	71	41	13
50	2	1	2	86.9	65.6	112.3	130	5.1	17.5	148.2	23.2	5.7	6.7	6.2	79	90	58
56	2	1	2	89.1	62	122.1	120.2	0.9	5.5	128.9	21.8	2.5	2.5	5.9	78	32	29
74	2	1	2	95.9	56.7	131.1	121.8	-6.3	10.3	134.8	22.9	-9.5	0	4.4	34	49	5
132	2	2	2	91.4	60.2	121.8	122.2	2	21.4	118.2	26.1	0.5	0	9.5	80	58	32
184	2	2	2	90.7	57.6	134.2	130.4	-1.6	13.6	122.5	26.5	-1	0	7.3	40	33	30
188	2	2	2	81.6	71.5	121.1	123.1	7.8	25.2	138.7	35.7	1	-1	3.3	55	17	34
204	2	2	2	88.3	60.5	129.5	126.1	3.2	18.9	112.1	25.6	3.2	-3	6.9	78	36	37
234	2	2	2	87.2	65.8	130.8	128.4	2.5	25.2	144.6	34.9	3.5	2	3.2	63	50	35
37	2	1	1	93.8	59.2	128.7	126.4	-4.8	15	118.1	25.4	0.4	0	7.1	90	32	20
64	2	1	1	90.8	58.5	120.9	119.5	-1	10.2	136.9	22.7	-2	4.5	5.1	63	46	23
66	2	1	1	96	58	123.4	126.9	-10.5	7.5	139.7	23.8	-7.5	6.5	3.7	0	57	47
151	2	2	1	84.4	65.4	124.1	112.4	7.4	16.7	150.9	32.4	5.5	5.5	6.4	62	41	24
159	2	2	1	89.8	61.6	122.9	116.4	-4.5	14.6	107.7	29.3	0	0	7	90	80	49
232	2	2	1	94.1	60.2	124	124	-0.1	12.5	126	25.9	1.7	3.9	5.6	22	47	29
143	2	2	0	86.2	62.3	128.2	129	5.6	19.3	126.8	31.3	4	3.5	1	80	41	17
